# Supplementary material for: Feasibility and Concordance of a Large Language Model (ChatGPT-5) as a Clinical Decision Support Tool in Gynecologic Oncology Tumor Boards: A Blinded, Multi-Observer Study
Source: J Clin Med. 2026 Jun 9;15(12):4451. doi: 10.3390/jcm15124451 (PMC13301218; doi:10.3390/jcm15124451)
Supplement: Supplementary file 1 [file jcm-15-04451-s001.zip]

Archive with 1 entries (1 files):
- jcm-4291998-supplementary.pdf
